# Supplementary material for: Oxygen Gradient Induced in Microfluidic Chips Can Be Used as a Model for Liver Zonation
Source: Cells. 2022 Nov 23;11(23):3734. doi: 10.3390/cells11233734 (PMC9738923; doi:10.3390/cells11233734)
Supplement: Supplementary file 1 [file cells-11-03734-s001.zip]

Archive with 1 entries (1 files):
- cells-1750950-SM.pdf
